# Supplementary material for: Mixed Tree Nut Snacks Compared to Refined Carbohydrate Snacks Resulted in Weight Loss and Increased Satiety during Both Weight Loss and Weight Maintenance: A 24-Week Randomized Controlled Trial
Source: Nutrients. 2021 Apr 30;13(5):1512. doi: 10.3390/nu13051512 (PMC8145615; doi:10.3390/nu13051512)
Supplement: Supplementary file 1 [file nutrients-13-01512-s001.zip]

Archive with 1 entries (1 files):
- nutrients-1160702-supplementary.pdf
